# Supplementary material for: Proteolytic Vesicles Derived from Salmonella enterica Serovar Typhimurium-Infected Macrophages: Enhancing MMP-9-Mediated Invasion and EV Accumulation
Source: Biomedicines. 2024 Feb 15;12(2):434. doi: 10.3390/biomedicines12020434 (PMC10886541; doi:10.3390/biomedicines12020434)
Supplement: Supplementary file 1 [file biomedicines-12-00434-s001.zip]

Archive with 1 entries (1 files):
- biomedicines-2793550-supplementary.pdf
